# Supplementary material for: HNRNP A1 Promotes Lung Cancer Cell Proliferation by Modulating VRK1 Translation
Source: Int J Mol Sci. 2021 May 23;22(11):5506. doi: 10.3390/ijms22115506 (PMC8197126; doi:10.3390/ijms22115506)
Supplement: Supplementary file 1 [file ijms-22-05506-s001.zip]

Archive with 1 entries (1 files):
- ijms-1162963-supplementary.pdf
